# Supplementary material for: Challenges in Clinicogenetic Correlations: One Phenotype – Many Genes
Source: Mov Disord Clin Pract. 2021 Mar 2;8(3):311–21. doi: 10.1002/mdc3.13163 (PMC8015914; doi:10.1002/mdc3.13163)
Supplement: Supplementary file 1 — Table S1. Overview of review articles published in the past 5 years with overviews of genes implicated in the genetic architecture of dystonia. PubMed search dated May 2020; search terms: “dystonia AND genetic* AND movement disorder.” [file MDC3-8-311-s001.xlsx]

## Sheet: sturchio2020
doi:10.1111/ENE.14294
ANO3
GCH1
GNAK
KMT2B
PRKRA
SGCE
SPR
TAF1
TH
THAP1
TOR1A
TUBB4

## Sheet: albanese2019
doi:10.1111/ene.13762
ADCY5
ANO3
ATP1A3
DCAF17
GCH1
GNAL
PANK2
PLA2G6
PNKD
PRKN
PRKRA
PRRT2
SLC2A1
SGCE
SPR
TAF1
TH
THAP1
TIMM8A
TOR1A

## Sheet: jinnah2019
doi:10.1016/j.nbd.2019.05.014
ANO3
CIZ1
COL6A3
GNAL
THAP1
TOR1A

## Sheet: balint2018
doi:10.1038/s41572-018-0023-6
ADCY5
ANO3
ATM
APTX
ATP1A3
ATP7B
DDC
DNAJC12
GCDH
GCH1
GLB1
GM2A
GNAL
HEXA
HEXB
HPCA
IPPK
KCTD17
KMT2B
NPC1
NPC2
PANK2
PLA2G6
PNKP
PRKRA
PRKN
PRRT
PTS
SETX
SGCE
SLC2A1
SLC6A3
SLC19A3
SLC30A10
SLC39A14
SPR
TAF1
TH
THAP1
TOR1A
TUBB4A
WDR45

## Sheet: difonzo2018
doi:10.1007/s11910-018-0847-1
ANO3
ATP1A3
ATP7B
ATP13A2
C19orf12
CIZ1
COASY
CP
DCAF17
FA2H
FLT
GCH1
GNAL
HPCA
KCTD17
KMT2B
PANK2
PDGFB
PDGFRB
PLA2G6
PRKRA
RAB39B
SGCE
SLC20A2
SLC30A10
SLC39A14
SPR
TAF1
TH
THAP1
TIMM8A
TOR1A
TUBB4A
WDR45
XPR1

## Sheet: ebrahimi-fakhiri2018
doi:10.1002/mds.27568
ABCD1
ACAT1
ADCK3
AFG3L2
ALDH5A1
ATP13A2
ATP7B
BCKDHA
BCKDHB
C19orf12
CBS
COQ8
CP
CYP27A
DBT
DCAF17
DDC
DNAJC12
FA2H
FOLR1
FTL
GAMT
GCDH
GCH1
GLB1
HEXA
HPRT
MOCS1
mt-ATP6
mt-ND6
MUT
NDUF
NPC1
NPC2
PANK2
PCCA
PCCB
PDGFB
PDGFRB
PDHA1
PDHX
PLA2G6
POLG1
PTS
QDPR
SERAC1
SLC19A3
SLC19A3
SLC20A2
SLC2A1
SLC30A10
SLC39A14
SLC6A19
SLC6A3
SPG7
SPR
SQSTM1
SUCLA2
SUCLA2
SURF1
TH
TIMM8A
TPP1
TTPA
WDR45
XPR1

## Sheet: meijer2018
doi:10.1016/j.spen.2018.02.001
AADC
AARS
ADAR1
ADCY5
AGAT
ANO3
ARX
ATM
ATP13A2
ATP1A3
ATP7B
BCAP31
C19ORF12
CASK
DJ1
DNAJC12
FA2H
FOXG1
GAMT
GCH1
GJC2
GNAL
GNAO1
HPRT1
HTT
KMTB
MECP2
MMAA
MMAB
MUT
NKX2-1
NPC1
NPC2
PANK2
PARK2
PCCA
PCCB
PDHA1
PINK1
PLA2G6
PLP1
SCN8A
SGCE
SLC2A1
SLC30A10
SLC39A14
SLC6A3
SLC6A8
SPR
TH
THAP1
TOR1A
TREX1
TTPA
TUBB4A
UBA5
VPS13A
WDR45

## Sheet: weisheit2018
doi:10.1016/B978-0-444-63233-3.00016-6
ANO3
ATP1A3
GCH1
GNAL
KMT2B
PNKD
PRKRA
PRRT2
SGCE
SLC2A1
SPR
TAF1
TH
THAP1
TOR1A

## Sheet: klein2017
PMID:20301334
ADAR1
ANO3
ARSA
ATN1
ATP13A2
ATP1A3
ATP7B
BCS1L
C19orf12
C20orf7
C8orf38
CBS
CLN3
CLN5
CLN6
CLN8
COX10
COX15
CP
CTSD
CTSF
D2HGHD
DCAF17
DDP
DNAJC5
ECHS1
FA2H
FOXG1
FOXRED1
FTL
FUCA1
GALC
GALT
GAMT
GATM
GCDH
GCH1
GLB1
GM2A
GNAL
GNB1
GRN
HPRT1
HTT
JPH3
KCTD7
KMT2B
MCEE
MECP2
MFSD8
MMAA
MMAB
MMADHC
MMUT
MTFMT
NDUFA10
NDUFA12
NDUFA2
NDUFA9
NDUFAF2
NDUFAF6
NDUFS1
NDUFS3
NDUFS4
NDUFS7
NDUFS8
NPC1
NPC2
PAH
PANK2
PARK2
PDGFB
PDGRB
PLA2G6
PLP1
PNKD
POLG
PPT1
PRKRA
PRRT2
RNASEH2A
RNASEH2B
RNASEH2C
SAMHD1
SDHA
SERAC1
SGCE
SLC20A2
SLC2A1
SLC30A10
SLC39A14
SLC6A8
SLCA19
SPR
SUCLA2
SURF1
TAF1
TH
THAP1
TIMM8A
TOR1A
TPP1
TREX1
VPS13A
WDR45
XK
XPR1

## Sheet: lohmann2017
doi:10.1007/s11910-017-0735-0
ANO3
ATP1A3
GCH1
GNAL
PRKRA
SGCE
THAP1
TOR1A

[truncated: 3 more sheets: vanegmond2017, domingo2016, marras2016]
